# Supplementary material for: Cell-targeting antibodies in immunity to Ebola
Source: Pathog Dis. 2016 Mar 21;74(4):ftw021. doi: 10.1093/femspd/ftw021 (PMC4835745; doi:10.1093/femspd/ftw021)
Supplement: Supplementary Data [file ftw021_supplementary_data.zip]

Archive with 1 entries (1 files):
- supplement.pptx
